# Supplementary material for: HKT1;1 and HKT1;2 Na+ Transporters from Solanum galapagense Play Different Roles in the Plant Na+ Distribution under Salinity
Source: Int J Mol Sci. 2022 May 4;23(9):5130. doi: 10.3390/ijms23095130 (PMC9103179; doi:10.3390/ijms23095130)
Supplement: Supplementary file 1 [file ijms-23-05130-s001.zip]

Archive with 1 entries (1 files):
- ijms-1701531-supplementary.pdf
